# Supplementary material for: Writing in the air: Facilitative effects of finger writing in older adults
Source: PLoS One. 2019 Dec 27;14(12):e0226832. doi: 10.1371/journal.pone.0226832 (PMC6934278; doi:10.1371/journal.pone.0226832)
Supplement: S1 Table — (XLSX) [file pone.0226832.s001.xlsx]

## Sheet: Summary
Kusho	Static	Circle	MMSE	Age	Education	Vocabulary score (100 RAKAN)
6	5	7	27	85	9	83
0	1	1	26	81	12	37
7	4	3	26	84	6	42
9	10	11	27	96	13	82
3	0	1	23	83	8	41
5	4	5	25	92	11	79
2	0	3	21	90	11	91
6	8	5	30	98	15	83
4	2	1	30	80	11	44
9	11	12	30	96	13	87
4	2	6	26	81	9	57
6	3	6	22	90	11	85
7	4	6	26	90	9	NA
6	6	2	26	86	13	NA
9	8	5	29	84	11	NA
10	5	3	30	90	6	NA
2	0	1	24	84	8	NA
6	6	5	30	71	16	NA
5	3	4	26	86	9	NA
12	8	10	NA	77	12	NA
13	11	9	30	89	14	NA
7	4	2	29	89	11	NA
6	6	8	30	87	11	NA
1	0	0	29	86	6	NA
7	2	4	29	89	9	NA
2	2	1	29	93	15	NA

## Sheet: Stimuli
	Set A	Set B	Set C
1	恩	害	親
2	型	賀	暗
3	路	詩	校
4	保	略	数
5	辞	敬	強
6	資	案	尊
7	勇	姿	格
8	導	線	孝
9	曜	接	特
10	量	唱	雑
11	染	章	綿
12	鼻	混	貯
13	孫	具	宿
14	昭	始	盟
15	界	想	筋
16	程	標	貴
17	操	認	賃
18	指	軽	聖
19	新	謝	葉
20	松	首	設
Familiarity	5.4±0.7	5.5±0.6	5.4±0.8
Complexity	4.6±0.7	4.5±0.7	4.6±0.5
Grade in school	4.1±1.2	4.0±1.2	4.4±1.6
Difficulty	0.6±0.2	0.6±0.2	0.6±0.2
